# Supplementary material for: Drosophila miR-33-5p Suppresses Cell Growth by Inhibiting ERK Signaling
Source: Biology (Basel). 2025 Nov 28;14(12):1693. doi: 10.3390/biology14121693 (PMC12730946; doi:10.3390/biology14121693)
Supplement: Supplementary file 1 [file biology-14-01693-s001.zip]

Archive with 7 entries (7 files):
- File S1. original images of WB.pdf
- Supplementary_Figure_S1.pdf
- Supplementary_Figure_S2.pdf
- Supplementary_Figure_S3.pdf
- Supplementary_Figure_S4.pdf
- Supplementary_Table S1.xlsx
- Supplementary_Table S2.xlsx
