# Supplementary material for: Drosophila miR-33-5p Suppresses Cell Growth by Inhibiting ERK Signaling
Source: Biology (Basel). 2025 Nov 28;14(12):1693. doi: 10.3390/biology14121693 (PMC12730946; doi:10.3390/biology14121693)
Supplement: Supplementary file 1 [file biology-14-01693-s001.zip › Supplementary_Table S1.xlsx]

## Sheet: Table S1
	Supplementary Table S1. Sequences of the oligonucleotides used in this study
	Name	Sequence (5' to 3')
	Dm_miR-33_over-F	ATAAGAATGCGGCCGCCACCCCGAACAATCAGTTTT
	Dm_miR-33_over-R	CCGCTCGAGACATTCGGCGTTGTATGTGA
	Dm_miR-33-3p-F	CAATACAACTTCAGTGCAAGCT
	Universal-R	AGGCAGTGGTATCAACGCAG
	miR-RT-adaptor	AGGCAGTGGTATCAACGCAGAGTACTTTTTTTTTTTTTTTTTTTTTTTTTTTTTTTTVN
	Dm_U6 snRNA-F	CAAAATCGTGAAGCGTTCCA
	Dm_rp49-F	CTGCCCACCGGATTCAAG
	Dm_rp49-R	CGATCTCGCCGCAGTAAAC
	Dm_Ras64B-F	TCAACGTCGATCAGGCCTTC
	Dm_Ras64B-R	TCAGGCAGCACTTCCTCTTG
	Dm_Ras85D-F	ACTACGGCAAATCGAAAACG
	Dm_Ras85D-R	CTCGATTGTGGGGTCGTACT
	Dm_Ras64B_3UTR-F	ATTTGCGGCCGCCCATGTGTTTATTAGAATTGCGC
	Dm_Ras64B_3UTR-R	CCCTCGAGGAATCTCCTGAATGCCGCAG
	Dm_Ras64B_3UTR-F(MT1)	CCTATGTTTCGTGTTTCTGTTTGCATTAGGAATTCTTAGTTGTCAGTTGTAAGATTCTTCGTAGCT
	Dm_Ras64B_3UTR-R(MT1)	AGCTACGAAGAATCTTACAACTGACAACTAAGAATTCCTAATGCAAACAGAAACACGAAACATAGG
	Dm_Ras64B_3UTR-F(MT2)	TATATCTACCTATGTTTCGTGTTTCTGTTTCTAGAAGGAATTCTTAGTTGTCAGTTGTAAGATTCT
	Dm_Ras64B_3UTR-R(MT2)	AGAATCTTACAACTGACAACTAAGAATTCCTTCTAGAAACAGAAACACGAAACATAGGTAGATATA
	dsGFP-F	TAATACGACTCACTATAGGGAGAATGGTGAGCAAGGGCGAGGAGCTG
	dsGFP-R	TAATACGACTCACTATAGGGAGATTACTTGTACAGCTCGTCCATG
	Dm_Ras64B_CDS+3'UTR_F	CGGAATTCATGCAGATGCAAACGTACAAACTG
	Dm_Ras64B_CDS+3'UTR_R	CCCTCGAGGTGATTCTCCATGTGTTTAT
	Dm_dsRas64B-F	TAATACGACTCACTATAGGGAGATGCTGTCGAGGAAGGAAAAT
	Dm_dsRas64B-R	TAATACGACTCACTATAGGGAGACTCAGTTTGGCACTGCACTC
