# Supplementary material for: Drosophila miR-33-5p Suppresses Cell Growth by Inhibiting ERK Signaling
Source: Biology (Basel). 2025 Nov 28;14(12):1693. doi: 10.3390/biology14121693 (PMC12730946; doi:10.3390/biology14121693)
Supplement: Supplementary file 1 [file biology-14-01693-s001.zip › Supplementary_Table S2.xlsx]

## Sheet: Supplementary_Table2
Supplementary Table S2. Potential target genes for miR-33-5p obtained from TargetScanFly and PAR-CLIP-seq
Source	Target genes
TargetScanFly	18w	2mit	4E-T	5-HT2B	a5	Aac11	ABCB7	Abl	Abp1	Ac13E	Ac76E	Ace	acj6
	Ack	Acsl	Act5C	Act87E	Ada2b	AdamTS-A	Adar	Adgf-A	AdipoR	AIF	Akap200	Alk	alpha-Man-Ia
	alpha-Man-Ib	alpha-Man-IIb	alphaTub85E	alt	amn	amon	AMPdeam	amx	Amyrel	Ank	Ank2	Antp	aop
	AP-2alpha	AP-2mu	APC10	Aplip1	apolpp	Appl	Aps	apt	Archease	ArgRS-m	ari-1	Arp2	Arp8
	Ars2	Art4	Asator	ase	AsnRS	Asph	AstA	AstA-R2	AstC	AstC-R2	Asx	Atet	Atf3
	Atf6	Atg13	Atg17	ATPCL	ATPsynD	Atx2	b	B52	bab1	Bacc	bai	Bap170	bcd
	bchs	BCL7-like	beat-Ia	beat-IIb	beat-IIIa	beat-IIIc	beat-IV	beat-Va	beat-Vc	beat-VI	beat-VII	beta-Spec	beta4GalNAcTB
	bi	bib	BicD	bif	Bili	bin3	Blimp-1	Blos2	bma	bnl	bol	br	Br140
	brat	brn	brp	bru1	bru2	bru3	brv3	bs	BtbVII	Btk29A	btsz	BuGZ	bun
	bwa	Bx	Bx42	Ca-alpha1T	Cad87A	Cad96Ca	CadN	Cals	Cam	CaMKII	Camta	CanA-14F	CanB
	CanB2	caps	CASK	cathD	Cbl	Cbp53E	CCHa1-R	cdc14	CDC45L	CdGAPr	Cdk12	CDK2AP1	Cep135
	cg	CG10019	CG10035	CG10068	CG10086	CG10165	CG10175	CG10188	CG10189	CG10211	CG10268	CG10338	CG10357
	CG10384	CG10395	CG10425	CG10555	CG10570	CG10592	CG10713	CG10804	CG10866	CG10877	CG10916	CG10958	CG10970
	CG11000	CG11030	CG11052	CG11070	CG11099	CG11134	CG11155	CG11178	CG11247	CG11279	CG11300	CG11317	CG11327
	CG11378	CG11398	CG11406	CG11436	CG11470	CG11583	CG11590	CG11593	CG11663	CG11666	CG11714	CG11726	CG11760
	CG11768	CG11802	CG11836	CG11851	CG11854	CG11873	CG11883	CG11966	CG11970	CG11986	CG12025	CG12054	CG1208
	CG12116	CG12126	CG12129	CG12288	CG1234	CG12344	CG12347	CG12484	CG12520	CG12521	CG12523	CG12531	CG12535
	CG12567	CG12581	CG12592	CG12594	CG12605	CG1265	CG12702	CG12744	CG12768	CG12824	CG12831	CG12851	CG12883
	CG12912	CG12923	CG12945	CG12950	CG12991	CG13010	CG13016	CG13032	CG13055	CG13062	CG13066	CG1307	CG13192
	CG13220	CG13229	CG13300	CG13334	CG13369	CG13375	CG13405	CG13516	CG13527	CG13559	CG13560	CG13601	CG13603
	CG13667	CG13685	CG13723	CG13739	CG13744	CG13766	CG13771	CG13784	CG13827	CG13954	CG13982	CG14006	CG14015
	CG1402	CG14020	CG14074	CG14113	CG14142	CG14190	CG14200	CG14253	CG14269	CG14274	CG14301	CG14304	CG14314
	CG14369	CG14372	CG14435	CG14459	CG14464	CG14478	CG14505	CG14512	CG14516	CG14535	CG14545	CG14566	CG14598
	CG1463	CG14641	CG14651	CG14669	CG14676	CG14718	CG14722	CG14823	CG14854	CG14937	CG14961	CG14971	CG14985
	CG15014	CG1504	CG15080	CG15096	CG15111	CG15152	CG15186	CG15196	CG15209	CG15227	CG15236	CG15253	CG15256
	CG15278	CG15309	CG15356	CG15465	CG15475	CG15546	CG15611	CG15628	CG15643	CG15725	CG15739	CG15747	CG15760
	CG15765	CG15773	CG15803	CG15863	CG15865	CG15870	CG15887	CG1635	CG1646	CG1662	CG1673	CG16758	CG16779
	CG16791	CG16826	CG16890	CG16974	CG17018	CG17068	CG17075	CG17145	CG17154	CG17159	CG17162	CG17186	CG17193
	CG17230	CG17265	CG17290	CG17325	CG17328	CG17364	CG17385	CG17493	CG17528	CG17571	CG17574	CG1764	CG17652
	CG17658	CG17660	CG17683	CG17716	CG17721	CG17816	CG17841	CG1792	CG17985	CG18048	CG18081	CG18088	CG18132
	CG18135	CG1815	CG18170	CG18208	CG18259	CG18265	CG18327	CG18368	CG1840	CG18420	CG18428	CG1847	CG18472
	CG18480	CG18508	CG18675	CG18754	CG1888	CG1890	CG1969	CG1988	CG2023	CG2053	CG2127	CG2162	CG2186
	CG2217	CG2233	CG2258	CG2269	CG2278	CG2321	CG2519	CG2608	CG2680	CG2694	CG2811	CG2938	CG30080
	CG30083	CG30105	CG30158	CG30177	CG30195	CG30197	CG30275	CG30349	CG30373	CG30419	CG30463	CG30466	CG30479
	CG31016	CG31122	CG31191	CG31235	CG31296	CG31323	CG31358	CG31360	CG31418	CG31495	CG31627	CG31635	CG31681
	CG31689	CG31690	CG31706	CG31741	CG31798	CG31805	CG31808	CG31869	CG31870	CG31886	CG31955	CG3198	CG32006
	CG32017	CG32039	CG32066	CG32085	CG32091	CG32100	CG32102	CG32103	CG32152	CG32192	CG32195	CG32206	CG3222
	CG32225	CG32236	CG32249	CG32262	CG32264	CG32276	CG32298	CG32301	CG32333	CG32428	CG32495	CG32532	CG32568
	CG3262	CG32651	CG32694	CG32698	CG32700	CG32756	CG32758	CG32767	CG32772	CG32797	CG32815	CG32816	CG33111
	CG33229	CG3323	CG33278	CG3328	CG33288	CG33298	CG33307	CG3337	CG33465	CG33506	CG33523	CG33543	CG3358
	CG33639	CG33672	CG33679	CG33947	CG33981	CG34039	CG34041	CG3409	CG34106	CG34120	CG34132	CG34133	CG34148
	CG34149	CG34167	CG34179	CG34193	CG34208	CG34217	CG34287	CG34290	CG34323	CG34353	CG34357	CG34375	CG34377
	CG34383	CG34384	CG34398	CG34401	CG34404	CG34436	CG34449	CG34454	CG3491	CG3611	CG3634	CG3638	CG3650
	CG3651	CG3690	CG3698	CG3704	CG3713	CG3775	CG3793	CG3815	CG40160	CG40498	CG4078	CG4080	CG4115
	CG41378	CG4168	CG42233	CG42245	CG42259	CG42260	CG4230	CG42305	CG42321	CG42322	CG42324	CG42326	CG42337
	CG42339	CG42340	CG42342	CG42346	CG4238	CG42390	CG42393	CG42394	CG42402	CG42450	CG42492	CG42500	CG42502
	CG42523	CG42571	CG42659	CG42662	CG42663	CG42671	CG42673	CG42674	CG42699	CG42700	CG42705	CG42747	CG4278
	CG42797	CG4281	CG42821	CG42828	CG42831	CG42855	CG4287	CG4294	CG43064	CG43066	CG43103	CG43110	CG43115
	CG43168	CG4318	CG43187	CG43231	CG43245	CG43273	CG43308	CG43350	CG43366	CG43373	CG43393	CG4362	CG43673
	CG43675	CG43689	CG43702	CG43732	CG43736	CG43739	CG43750	CG43759	CG43795	CG43829	CG43867	CG43897	CG43901
	CG4393	CG43954	CG43965	CG44014	CG4404	CG44088	CG44195	CG44247	CG44251	CG44314	CG44422	CG4467	CG44837
	CG45049	CG45075	CG45088	CG45092	CG45263	CG4570	CG4582	CG4587	CG4603	CG4612	CG4622	CG46280	CG46281
	CG46301	CG46307	CG46309	CG46311	CG46313	CG46315	CG46318	CG46320	CG46321	CG4706	CG4768	CG4788	CG4822
	CG4847	CG4896	CG4914	CG4927	CG4928	CG4960	CG4975	CG4984	CG5026	CG5028	CG5056	CG5071	CG5084
	CG5147	CG5149	CG5151	CG5171	CG5174	CG5177	CG5189	CG5214	CG5280	CG5292	CG5348	CG5446	CG5521
	CG5522	CG5527	CG5535	CG5556	CG5577	CG5646	CG5674	CG5697	CG5746	CG5823	CG5828	CG5854	CG5880
	CG5890	CG5902	CG5921	CG5938	CG5953	CG6024	CG6040	CG6118	CG6123	CG6136	CG6154	CG6175	CG6293
	CG6329	CG6340	CG6364	CG6406	CG6424	CG6426	CG6614	CG6656	CG6685	CG6686	CG6707	CG6734	CG6746
	CG6765	CG6766	CG6767	CG6841	CG6867	CG6966	CG6984	CG7029	CG7065	CG7115	CG7137	CG7255	CG7298
	CG7300	CG7328	CG7330	CG7358	CG7368	CG7369	CG7372	CG7394	CG7453	CG7457	CG7466	CG7470	CG7510
	CG7523	CG7530	CG7544	CG7564	CG7600	CG7639	CG7653	CG7692	CG7708	CG7766	CG7781	CG7920	CG7956
	CG7990	CG8004	CG8012	CG8034	CG8060	CG8065	CG8100	CG8134	CG8195	CG8272	CG8273	CG8303	CG8349
	CG8369	CG8379	CG8399	CG8460	CG8475	CG8485	CG8516	CG8520	CG8539	CG8630	CG8654	CG8671	CG8712
	CG8736	CG8757	CG8786	CG8850	CG8861	CG8910	CG8924	CG9003	CG9107	CG9109	CG9121	CG9132	CG9170
	CG9194	CG9205	CG9246	CG9248	CG9281	CG9356	CG9368	CG9384	CG9389	CG9395	CG9413	CG9422	CG9425
	CG9426	CG9436	CG9467	CG9498	CG9521	CG9525	CG9531	CG9582	CG9596	CG9629	CG9662	CG9686	CG9689
	CG9727	CG9733	CG9784	CG9902	CG9948	chas	Chc	CheA86a	chic	chrb	ci	cindr	Cip4
	Cka	CkIIbeta	Clc	ClC-a	cm	cmet	cN-IIIB	cnk	cno	Col4a1	Con	Cont	Coprox
	coro	corto	Cow	COX7AL	Cp7Fa	Cp7Fb	cpo	Cpr50Ca	Cpr72Ec	Cpr76Bb	cpx	crm	crol
	crp	Csk	Csp	ct	ctp	Ctr1A	ctrip	cue	Culd	cv-2	Cwc25	cwo	CycD
	CycK	CycT	CYLD	Cyp312a1	Cyp6a18	Cyp6a22	Cyp6g1	Cyp6g2	Cyp6w1	Cyp9f3	CysRS	d-cup	DAAM
	Dab	dah	dally	danr	dao	Dap160	dati	dbe	Dbp80	DCAF12	dco	DCTN2-p50	DCTN6-p27
	Dg	Dgk	dgt6	Dh44	Dhit	dia	Diap2	Dic1	didum	Diedel3	dimm	DIP-alpha	DIP-beta
	DIP-delta	DIP-epsilon	DIP-zeta	disco-r	djl	Dl	dlg1	Dll	dmpd	dnc	Doa	Dop1R1	DOR
	Dot	Dp	Dpck	dpn	dpr1	dpr10	dpr14	dpr15	dpr2	dpr21	dpr3	dpr4	dpr6
	dpr9	dpy	Drak	Drep1	Drep2	Drep3	Drgx	drk	drl	Drl-2	drm	dsb	Dscam1
	Dscam2	dsd	dtn	Dys	dysc	E(Pc)	e(r)	E(var)3-9	e(y)3	E2f1	Eaf	eag	ear
	Ebp	ect	EDTP	egh	Ehbp1	eIF1A	eIF2Bdelta	eIF2Bepsilon	eIF3d2	eIF4EHP	eIF4G2	eIF4H1	eIF5B
	Eip63F-1	Eip75B	Eip93F	elfless	EloA	eloF	emc	ems	enc	Ent2	Epac	eRF1	Erk7
	Ets21C	Ets65A	Ets98B	Evi5	exd	Fas1	Fas3	fax	Fbl6	Fbp1	Fem-1	fend	fest
	fid	fliI	FMRFaR	fmt	fne	fog	foxo	fred	Frl	Frq1	Frq2	fs(1)h	ftz-f1
	Fur1	Fur2	fwe	fz	fz2	GABA-B-R1	Gad1	Gagr	Gale	GalNAc-T2	Galphao	gammaCOP	GatB
	Gba1b	Gbeta13F	Gbp2	Gbp3	Gclc	GCS1	Gdh	Gdi	Ge-1	Gfrl	Ggamma30A	Gie	gig
	gish	GlcAT-P	GlcT-1	GluRIB	Glut1	Glut4EF	Glycogenin	GlyT	Gmap	gny	gol	Got2	Gp150
	Gp210	Gpb5	Gprk2	grh	Grik	Grip84	grn	gro	Grx1t	GSS	GstE14	GstZ2	gw
	H	hbs	Hcf	HDAC11	HDAC4	HDAC6	hdc	Hdc	Hers	HGTX	Hil	Hip14	Hk
	hng2	HPS4	Hr3	Hr38	Hr96	Hrb27C	Hrb87F	Hs3st-A	Hs6st	Hsc70-4	Hsc70Cb	Hsf	Hsp70Bc
	HSPC300	hth	HtrA2	hts	htt	Hydr1	I-t	IA-2	Ibf1	Idgf3	Idgf4	if	igl
	Ih	IM1	Imp	inaE	inaF-B	inaF-D	Indy-2	insc	inv	Ir21a	Ir40a	Irk2	isopeptidase-T-3
	Itgbn	jagn	jdp	jeb	jigr1	JIL-1	jing	jp	jub	jumu	jus	Kah	Kank
	Kap-alpha3	Kap3	Kdm2	kek5	kek6	Khc-73	Kif3C	kirre	kis	Klp10A	Klp68D	knrl	ko
	koi	koko	kri	Krn	krz	Kul	kuz	l(1)G0004	l(1)G0469	l(2)37Bb	l(3)72Ab	l(3)neo38	laccase2
	Lam	LanB1	lap	larp	Lasp	lbm	Lcp4	lic	lilli	Liprin-alpha	loh	lola	lolal
	loqs	lov	Lpt	lqf	lqfR	Lrp4	Lrrk	Lsd-2	Lst8	lt	LTV1	luna	m
	mahe	mam	mamo	Mapmodulin	mask	mats	mav	mbc	mbl	MCPH1	mdy	Mec2	mEFTu2
	mei-W68	MEP-1	meru	MESR4	MESR6	Met	MetRS-m	Mfe2	mGluR	Mgstl	Mi-2	mib2	Mical
	mid	Mid1	miple1	mira	Mitf	Mkk4	Mkrn1	Mlc2	Mlf	Mlp84B	mmd	Mmp1	mnb
	Mob2	mod(mdg4)	Mp	Mps1	mr	MRP	mRpL27	mRpS5	mRpS7	Ms	msi	msl-1	msn
	Msp300	Mst87F	MTA1-like	Mtap	mtd	mthl6	Mtp	mtt	mub	Muc4B	Mur2B	mura	mus301
	muskelin	Myc	myo	MYPT-75D	nAChRalpha1	nAChRalpha3	nAChRalpha5	nAChRalpha6	nAChRalpha7	nAChRbeta1	nAChRbeta2	NaCP60E	Nadsyn
	NAT1	Nckx30C	ncm	ND-AGGG	ND-B17	Neb-cGP	Nedd4	nej	Nep1	Nep3	nes	NetB	Neto
	Nf-YA	NFAT	Nhe1	NHP2	NijC	NimB1	NimB2	NimC1	ninaE	NKAIN	nkd	Nlg2	nmd
	Nmdar2	nolo	nonA	nonA-l	Nop60B	nopo	Nopp140	Nos	not	Notum	Nplp3	Nplp4	Nprl2
	Nrg	nrm	nrv2	nrv3	Nrx-1	Nsf2	nst	nSyb	nudC	nudE	Nuf2	numb	Nup154
	nw	Nxf3	nyo	O-fut1	oaf	Obp18a	Obp56b	Obp99c	oc	Oct-TyrR	Octbeta1R	Octbeta2R	olf186-F
	olf413	onecut	opm	or	Or43a	orb	orb2	org-1	osa	Oseg6	Osi15	Osi20	osk
	osp	oys	p53	pAbp	Paf-AHalpha	Paip2	pan	para	Parp	Pat1	pck	pcm	pcs
	Pcyt1	Pde11	Pde9	Pdfr	pdm2	Pdp1	PDZ-GEF	peb	Pex3	pgant2	pgant8	Pglym87	PH4alphaEFB
	pHCl-1	Phm	pho	phol	phtf	Pi3K68D	pico	Piezo	Pif1	Pif1A	PIG-O	PIG-Wb	pins
	PIP4K	PK2-R1	Pka-R1	Pka-R2	Pkd2	Plc21C	ple	Pmm45A	Pnn	pnr	POLDIP2	Pp1-13C	Pp1-87B
	Pp2A-29B	Ppa	Ppcs	ppk11	pr	prage	pre-lola-G	pre-mod(mdg4)-J	pre-mod(mdg4)-K	pre-mod(mdg4)-L	pre-mod(mdg4)-P	pre-mod(mdg4)-W	pre-mod(mdg4)-X
	Prip	PRL-1	Proc-R	pros	Prosbeta2R1	ps	Psa	Psf3	Psi	Ptp10D	Ptp61F	Ptp99A	PUS1
	put	pxb	Pxd	qkr58E-1	qkr58E-2	qless	Rab14	Rab30	Rab32	Rab35	Rab9	Rabex-5	Rad23
	Rala	Ranbp9	RanBPM	Rap1	RapGAP1	rau	Rbf	Rbfox1	Rbm13	Rbp	Rbp1	Rbp6	Rbp9
	Rbsn-5	rdgB	rdgBbeta	rdgC	rdhB	Rdl	Ref1	Reph	Reps	REPTOR	resilin	rg	Rgk1
	Rgk2	Rgk3	rgr	Rh50	rhea	rho	RhoGAP100F	RhoGAP18B	RhoGAP19D	RhoGAP92B	RhoGAP93B	RhoGAPp190	RhoGEF3
	RhoGEF64C	RhoU	rib	Ric	RIC-3	ric8a	Rim	rin	rl	RluA-1	RluA-2	rn	Rnb
	rno	robo1	Rop	roq	Rox8	RpL38	Rpn7	RpS9	RSG7	rst	Rtc1	RtGEF	Rtnl1
	rudhira	RunxB	rut	S	salm	sals	Samuel	sano	Sap47	sau	sbr	scaf	scaf6
	Scamp	Scm	Scp2	ScpX	Scr	scra	scrt	scyl	Sdc	sdt	Sec61alpha	Sema1a	Sema1b
	Sema2a	senju	Septin1	SerRS-m	Sesn	Set1	sev	Sf3b3	sfl	Sfmbt	Sfp33A3	Sfp38D	Sfp77F
	sgg	Sh	Shab	shakB	Shal	Shaw	Shawl	shep	shg	shi	shn	sick	side
	sif	SIFaR	Sik2	sim	Sirt1	Sirt6	sky	sle	Slh	slif	Slip1	slmo	slo
	Slob	slpr	sm	SMC3	SmD3	Smg5	Smox	Smurf	SmydA-4	SNF4Agamma	Snoo	Snp	sNPF-R
	so	sog	sol	sona	Sox102F	SP2353	SP2637	spab	Spec2	spen	spo	spoon	SppL
	SPR	Spred	spz	squ	sr	Src42A	Src64B	srl	SRm160	srp	Srp54	Ssdp	ssp3
	stau	stc	step	stet	stg	stg1	stil	stj	stnA	stx	Su(fu)	Su(Tpl)	Su(var)3-3
	Surf1	sut4	Suv3	svp	swi2	sws	Sxl	Syn	Syn2	Syngr	Syt1	Syt14	Sytbeta
	Syx18	Syx1A	T48	Tab2	tacc	Taf1	Tango11	tap	tau	TbCMF46	TBPH	tbrd-1	Teh1
	Teh2	Ten-a	Tet	Tg	Thd1	thoc6	Thor	ths	thw	Tif-IA	tilB	tim	tinc
	tipE	TkR86C	Tlk	TMEM216	tmod	Tob	toc	Toll-6	Toll-7	tomb	TotA	tou	TpnC4
	TpnC41C	Tpr2	tra2	Traf6	trbl	trc	Trc8	Trf4-1	trio	trn	trol	TrpA1	Trpm
	trv	trx	Tsp26A	Ttd14	ttk	ttv	tud	tun	tup	tutl	TwdlE	TwdlF	TwdlV
	twin	tyf	TyrRII	Uba4	Ubc2	Ubc7	Ubqn	Ubr1	Ubx	Ugt86Di	uif	unc-104	unc-13-4A
	Unc-76	unk	Unr	Updo	upSET	Usp10	uzip	VAChT	Vap33	Vav	veli	vers	Vha26
	Vha55	VhaM8.9	vimar	Vinc	vir-1	Vm34Ca	vn	Vps2	Vps29	Vsx1	Vta1	vvl	wac
	wdb	wdp	wech	Wee1	wg	wit	wls	wnd	Wnk	Wnt10	wry	wtrw	Wwox
	X11L	xmas-1	Xpc	Ykt6	ymp	yps	Ythdc1	zfh1	ZIPIC	zld	Zn72D	ZnT63C	zyd
Overlap	AGO1	Akt1	Atg4a	Atpalpha	CG10082	CG10915	CG11486	CG12034	CG12236	CG12728	CG13117	CG14073	CG14621
	CG14995	CG15814	CG1677	CG17724	CG18870	CG2865	CG31678	CG32486	CG32647	CG3376	CG34348	CG3558	CG43085
	CG43658	CG4502	CG45050	CG4747	CG4911	CG5044	CG6568	CG6650	CG7149	CG8301	CG8944	CG9062	CG9821
	CG9932	CdsA	Chmp1	CtBP	D19A	Dref	Dyrk2	Dyrk3	EcR	Efa6	Eip63E	Eip74EF	EndoA
	FBXO11	Fatp	Fit2	Fs(2)Ket	GATAd	Galphas	Hr39	Jarid2	Lis-1	MED1	Nop17l	Ost48	PSR
	Pc	Pif1B	Pino	Pkn	PrBP	Prosap	Ptp69D	RASSF8	Ras64B	RhoGAP71E	RhoGDI	Rm62	Rok
	Sbf	Sec24CD	SerT	Smr	Snx3	Sos	Spn	Stat92E	Su(dx)	Tao	Ten-m	Tis11	Trf2
	UbcE2H	Ude	Uev1A	Vang	Vha16-1	WASp	aPKC	alpha-Est9	aralar1	babo	bc10	betaggt-I	brk
	caz	ced-6	cert	chinmo	dikar	dos	east	egl	elav	garz	hang	heph	hiw
	how	hppy	jim	kay	kek1	l(1)G0156	lid	lost	mei-P26	mi	mld	mthl1	mud
	mys	nmo	nocte	par-1	pps	prominin-like	psq	pum	pyd	rdx	sbb	simj	spg
	sqd	stai	sty	swm	tai	whd	wmd	yata
PARCLIP	14-3-3epsilon	alpha-Man-I	AP-1sigma	Arfrp1	Axn	Cdc42	CecB	CG10249	CG10433	CG10600	CG11399	CG1172	CG11880
	CG12717	CG12730	CG14446	CG15097	CG1513	CG17233	CG1902	CG31342	CG31998	CG32138	CG34126	CG4165	CG42554
	CG42593	CG4297	CG45086	CG45186	CG4552	CG5039	CG5537	CG5850	CG6115	CG7979	CG8116	CG8149	CG8155
	CG8173	CG8334	CHOp24	Cks85A	Cyt-b5	dl	Dlic	dock	Drice	edl	Ef1gamma	Esyt2	fru
	heix	hng1	Hsl	l(1)G0148	l(2)k09913	Lac	MED6	mnd	Mob4	mxt	neur	Nhe3	Nxt1
	Pect	PMCA	Ras85D	Reg-5	RN-tre	rogdi	RpS29	Rsf1	Rtf1	rump	S6kII	sced	Scsalpha
	Sema-2a	Set	Sin3A	Sir2	sqz	Su(var)2-10	Tango10	Tnks	uex	ush	VhaAC45	vsg

## Sheet: Supplementary_Table2 (2)
Supplementary Table S2. Potential target genes for miR-33-5p obtained from TargetScanFly and PAR-CLIP-seq
Source	Target genes
TargetScanFly	18w, 2mit, 4E-T, 5-HT2B, a5, Aac11, ABCB7, Abl, Abp1, Ac13E, Ac76E, Ace, acj6, Ack, Acsl, Act5C, Act87E, Ada2b, AdamTS-A, Adar, Adgf-A, AdipoR, AIF, Akap200, Alk, alpha-Man-Ia, alpha-Man-Ib, alpha-Man-IIb, alphaTub85E, alt, amn, amon, AMPdeam, amx, Amyrel, Ank, Ank2, Antp, aop, AP-2alpha, AP-2mu, APC10, Aplip1, apolpp, Appl, Aps, apt, Archease, ArgRS-m, ari-1, Arp2, Arp8, Ars2, Art4, Asator, ase,…
TargetScanFly & PAR-CLIP	AGO1, Akt1, alpha-Est9, aPKC, aralar1, Atg4a, Atpalpha, babo, bc10, betaggt-I, brk, caz, CdsA, ced-6, cert, CG10082, CG10915, CG11486, CG12034, CG12236, CG12728, CG13117, CG14073, CG14621, CG14995, CG15814, CG1677, CG17724, CG18870, CG2865, CG31678, CG32486, CG32647, CG3376, CG34348, CG3558, CG43085, CG43658, CG4502, CG45050, CG4747, CG4911, CG5044, CG6568, CG6650, CG7149, CG8301, CG8944, CG9062,…
PAR-CLIP	14-3-3epsilon, alpha-Man-I, AP-1sigma, Arfrp1, Axn, Cdc42, CecB, CG10249, CG10433, CG10600, CG11399, CG1172, CG11880, CG12717, CG12730, CG14446, CG15097, CG1513, CG17233, CG1902, CG31342, CG31998, CG32138, CG34126, CG4165, CG42554, CG42593, CG4297, CG45086, CG45186, CG4552, CG5039, CG5537, CG5850, CG6115, CG7979, CG8116, CG8149, CG8155, CG8173, CG8334, CHOp24, Cks85A, Cyt-b5, dl, Dlic, dock, Dric…
Overlap
PARCLIP
